# Supplementary material for: Wet Blue Enzymatic Treatment and Its Effect on Leather Properties and Post-Tanning Processes
Source: Materials (Basel). 2023 Mar 13;16(6):2301. doi: 10.3390/ma16062301 (PMC10051666; doi:10.3390/ma16062301)
Supplement: Supplementary file 1 [file materials-16-02301-s001.zip]

Archive with 1 entries (1 files):
- materials-2224620-supplementary.pdf
